# Supplementary material for: Spatial Distribution of Dengue in a Brazilian Urban Slum Setting: Role of Socioeconomic Gradient in Disease Risk
Source: PLoS Negl Trop Dis. 2015 Jul 21;9(7):e0003937. doi: 10.1371/journal.pntd.0003937 (PMC4510880; doi:10.1371/journal.pntd.0003937)
Supplement: S1 Database — (XLS) [file pntd.0003937.s005.xls]

## Sheet: Sheet1
IBGE census tract code (Cod_setor)	Confirmed dengue cases		Probable dengue cases		Non-dengue AFI cases
	2009	2010	2009	2010	2009	2010
292740805180076	0	0	1	0	0	1
292740805180077	0	0	2	0	11	15
292740805180078	0	3	0	3	10	13
292740805180079	1	6	3	4	16	18
292740805180080	0	4	0	3	7	10
292740805180081	0	4	2	0	5	13
292740805180082	0	3	1	1	9	10
292740805180083	1	1	0	0	14	11
292740805180084	1	0	3	3	15	26
292740805180085	0	1	2	2	16	15
292740805180086	0	6	0	0	16	9
292740805180087	2	5	0	3	8	6
292740805180088	2	3	0	2	17	13
292740805180089	0	0	2	3	11	17
292740805180090	1	5	1	3	19	11
292740805180110	0	1	0	0	1	2
292740805180111	0	0	0	0	5	1
292740805180112	0	0	0	0	3	2
292740805180113	1	0	0	1	6	1
292740805180114	0	1	0	2	2	4
292740805180115	0	0	0	0	2	4
292740805180116	2	0	1	0	5	1
292740805180117	0	0	0	0	2	3
292740805180118	0	0	0	0	5	0
292740805180119	0	0	0	0	3	0
292740805180120	1	1	0	0	1	4
292740805180121	0	1	0	0	3	3
292740805180122	0	0	0	0	1	3
292740805180123	0	1	1	1	12	10
292740805180124	1	4	0	4	17	12
292740805180125	0	5	0	3	11	8
292740805180126	1	2	1	6	18	12
292740805180127	0	2	2	1	14	10
292740805180128	2	5	1	4	23	20
292740805180129	1	1	0	1	10	12
292740805180130	4	4	2	1	16	19
292740805180131	1	7	0	4	25	12
292740805180132	0	1	0	0	4	5
292740805180133	0	0	0	1	9	4
292740805180134	0	0	0	0	1	3
292740805180135	2	17	4	13	42	27
292740805180136	0	4	0	2	5	2
292740805180138	0	0	0	1	1	1
292740805180140	1	6	0	4	17	14
292740805180185	0	2	2	2	6	2
292740805180204	0	1	1	4	19	10
292740805180206	1	5	0	4	28	16
292740805180219	0	2	2	1	8	5
292740805180277	0	2	0	0	5	6
292740805180278	0	1	0	0	4	2
292740805180289	0	0	1	2	16	7
292740805180299	0	0	0	1	0	0
292740805180307	0	5	0	3	8	8
292740805180309	1	2	1	1	19	6
292740805180315	1	10	5	5	27	20
292740805180316	0	5	0	1	13	13
292740805180317	2	13	2	18	48	51
292740805180318	0	3	1	3	16	6
292740805180319	1	4	5	3	26	21
292740805180325	0	5	0	1	9	3
292740805180326	0	3	1	1	9	7
292740805180327	1	5	1	4	14	10
292740805180328	1	1	2	1	11	3
292740805180341	1	12	0	6	18	21
292740805180357	3	5	3	5	35	15
292740805180358	0	0	1	1	11	4
292740805180359	0	3	1	1	8	7
292740805180369	0	1	1	1	9	7
292740805180370	0	1	0	1	0	1
292740805180374	1	2	2	0	8	10
292740805180375	2	2	1	3	13	13
292740805180407	0	1	0	1	3	3
292740805180408	0	2	1	1	9	6
292740805180409	1	1	0	1	7	5
292740805180410	0	1	0	0	10	7
292740805180411	0	5	0	2	14	8
292740805180412	1	3	2	0	5	10
292740805180413	0	4	0	0	10	10
292740805180414	0	1	0	3	14	9
292740805180425	0	0	0	0	2	0
292740805180426	1	0	0	0	2	1
292740805180427	0	4	0	5	17	11
292740805180428	0	1	2	4	10	14
292740805180429	0	2	0	0	3	9
292740805180430	0	2	1	1	16	6
292740805180431	2	3	0	4	19	15
292740805180432	2	3	2	2	17	18
292740805180433	0	1	0	0	0	1
292740805180434	0	4	0	1	11	13
292740805180481	0	1	1	1	4	7
292740805180504	1	1	0	1	15	6
292740805180508	0	6	1	8	27	13
292740805180509	0	9	1	4	20	20
292740805180511	0	2	1	4	13	21
292740805180137	0	0	0	0	0	0
292740805180269	0	0	0	0	0	0
292740805180310	0	0	0	0	0	0
292740805180360	0	0	0	0	0	0
